# Supplementary material for: Differential Gene Expression from Microarray Analysis Distinguishes Woven and Lamellar Bone Formation in the Rat Ulna following Mechanical Loading
Source: PLoS One. 2011 Dec 22;6(12):e29328. doi: 10.1371/journal.pone.0029328 (PMC3245266; doi:10.1371/journal.pone.0029328)
Supplement: Table S1 — GeneGo map folder analysis of the number of differentially regulated genes (DEGs) at three timepoints (1 hr, day 1 and day 3). (XLSX) [file pone.0029328.s001.xlsx]

## Sheet: Supplementary Table
Table S1. GeneGo map folder analysis of the number of differentially regulated genes (DEGs) at three timepoints (1 hr, day 1 and day 3).
Group	Map Folder	1 hr	p-value	Day 1	p-value	Day 3	p-value	Total genes in map folder
Inflammation	Inflammatory response	47	1.173e-19	245	2.85e-28	190	1.18e-16	607
	Immune system response	57	2.121e-19	320	1.796e-22	241	1.771e-10	932
Wound repair	Tissue remodeling and wound repair	28	7.951e-08	197	1.807e-18	168	6.55e-16	523
	Blood clotting	10	0.02626	81	0.001652	70	0.001858	278
DNA-damage response	DNA-damage response	18	4.77e-05	140	2.978e-15	123	1.475e-14	354
Apoptosis	Apoptosis	40	7.439e-10	271	3.534e-16	219	6.842e-11	821
Cell Processes	Cell cycle and its regulation	17	0.0009876	155	2.414e-14	143	1.423e-16	414
	Cell differentiation	42	2.016e-09	291	2.511e-14	237	6.208e-10	924
Vasculogenesis	Vascular development (Angiogenesis)	26	3.77e-07	178	1.953e-14	146	1.091e-10	495
	Vasodilation	14	0.001572	112	1.222e-08	99	1.002e-08	320
	Vasoconstriction	6	0.4895	92	0.0005984	80	0.0005569	313
	Hypoxia response regulation	0		20	0.0002403	13	0.03768	43
Signaling	Mitogenic signaling	35	7.895e-12	199	1.575e-16	155	9.8e-10	549
	Calcium signaling	19	0.0001681	160	6.271e-15	125	4.017e-09	426
	Estrogen signaling	9	0.07012	81	0.0043	71	0.002818	287
	Nuclear receptor signaling	18	0.01909	132	0.429	106	0.6556	600
	Androgen signaling	11	0.002077	45	0.7418	39	0.6492	224
Protein Processes	Protein degradation	7	0.2044	96	4.829e-08	92	1.063e-10	269
	Protein synthesis	10	0.04519	105	9.498e-08	87	3.936e-06	305
Hematopoiesis	Hematopoiesis	10	0.02097	93	3.513e-07	71	0.0003786	268
Metabolism	Energy metabolism and its regulation	13	0.8311	220	0.01479	193	0.003773	898
Regulation	Myogenesis regulation	4	0.0894	40	5.075e-06	36	4.169e-06	95
	Oxidative stress regulation	14	0.105	134	0.0469	103	0.3463	545
Miscellaneous	Cystic fibrosis disease	22	0.001603	219	1.596e-15	182	4.353e-12	633
	Cardiac hypertrophy	9	0.006665	73	7.194e-08	57	4.025e-05	190
