# Supplementary material for: Differential Gene Expression from Microarray Analysis Distinguishes Woven and Lamellar Bone Formation in the Rat Ulna following Mechanical Loading
Source: PLoS One. 2011 Dec 22;6(12):e29328. doi: 10.1371/journal.pone.0029328 (PMC3245266; doi:10.1371/journal.pone.0029328)
Supplement: Table S2 — Complete breakdown of individual map folders from GeneGo map folder analysis identifying the number of differentially regulated genes (DEGs) from Table S1. (XLSX) [file pone.0029328.s002.xlsx]

## Sheet: Supplementary Table
Table S2. Complete breakdown of individual map folders from GeneGo map folder analysis identifying the number of differentially regulated genes (DEGs) from Table S1.
Map Folder	Map	1 hr	p-value	Day 1	p-value	Day 3	p-value	Total genes on map
Inflammatory response	Immune response_IL-1 signaling pathway	10	0.0009966	29	0.000345	19	0.05774	44
	Apoptosis and survival_TNFR1 signaling pathway	4	0.4311	24	0.02469	16	0.2404	43
	Immune response_TCR and CD28 co-stimulation in activation of NF-kB	2	0.8361	22	0.03814	17	0.08236	40
	Immune response_CCR5 signaling in macrophages and T lymphocytes	3	0.8501	30	0.04421	23	0.09932	58
	Immune response_TREM1 signaling pathway	5	0.49	30	0.05705	15	0.8808	59
	Immune response _CCR3 signaling in eosinophils	3	0.9541	36	0.1361	27	0.2618	77
	Immune response_IL-6 signaling pathway	7	0.004472	15	0.1395	14	0.03781	29
	Immune response_CD28 signaling	1	0.9896	26	0.1411	22	0.08066	54
	Transcription_NF-kB signaling pathway	7	0.02405	19	0.1757	13	0.4508	39
	Cell adhesion_Chemokines and adhesion	5	0.9143	45	0.1779	45	0.001145	100
	Chemotaxis_Inhibitory action of lipoxins on IL-8- and Leukotriene B4-induced neutrophil migration	1	0.9864	22	0.3897	17	0.4266	51
	Immune response_Signaling pathway mediated by IL-6 and IL-1	7	0.00549	13	0.4365	10	0.4732	30
	Immune response_Gastrin in inflammatory response	5	0.6392	27	0.6353	21	0.6142	69
	Development_Glucocorticoid receptor signaling	4	0.1063	9	0.689	9	0.3215	24
	Immune response_TLR signaling pathways	7	0.1299	21	0.7244	15	0.8195	56
	Immune response_Inhibitory action of Lipoxins on pro-inflammatory TNF-alpha signaling	7	0.04937	16	0.799	13	0.6971	45
	Apoptosis and survival_NO synthesis and signaling	6	0.2445	19	0.8571	14	0.8725	55
	Neurophysiological process_Corticoliberin signaling via CRHR1	4	0.5553	17	0.8665	12	0.9093	50
	Arachidonic acid production			17	0.8665	12	0.9093	50
	Immune response_IL-13 signaling via PI3K-ERK	4	0.5553	17	0.8665	15	0.6373	50
	Immune response_IL-13 signaling via JAK-STAT	4	0.4677	14	0.9314	15	0.4381	45
	Immune response_TLR3 and TLR4 induce TICAM1-specific signaling pathway	3	0.1962	5	0.955	4	0.9173	20
	Development_Lipoxin inhibitory action on PDGF, EGF and LTD4 signaling	2	0.7881	10	0.9635	10	0.7397	36
	Histamine metabolism			4	0.9999	3	0.9994	32
Immune system response	Immune response_IL-1 signaling pathway	10	0.000162	29	1.201e-05	19	0.00791	44
	Immune response_Fc epsilon RI pathway			30	0.001213	22	0.01268	55
	Immune response_Oncostatin M signaling via MAPK in mouse cells	5	0.05657	21	0.00138	17	0.002695	35
	Immune response_T cell receptor signaling pathway	3	0.6308	28	0.002318	21	0.0131	52
	Immune response_Histamine H1 receptor signaling in immune response	6	0.06605	26	0.002989	16	0.1482	48
	Immune response_Oncostatin M signaling via MAPK in human cells	5	0.06919	21	0.003623	17	0.005599	37
	Immune response_TCR and CD28 co-stimulation in activation of NF-kB	2	0.7177	22	0.004928	17	0.01428	40
	Immune response_Fc gamma R-mediated phagocytosis in macrophages			24	0.005661	20	0.004316	45
	Immune response_NFAT in immune response			26	0.008772	18	0.08087	51
	Immune response_Antigen presentation by MHC class I	1	0.8337	16	0.01012	10	0.1605	28
	Immune response _CCR3 signaling in eosinophils	3	0.8682	36	0.01267	27	0.03944	77
	Immune response_Regulation of T cell function by CTLA-4	2	0.6607	19	0.01566	11	0.314	36
	Development_Transcription regulation of granulocyte development	4	0.1258	17	0.02034	10	0.2995	32
	Immune response_CD28 signaling			26	0.02158	22	0.009897	54
	Immune response _IFN gamma signaling pathway	5	0.2294	26	0.02158	20	0.04147	54
	Immune response_Antigen presentation by MHC class II			8	0.0219	7	0.0166	12
	Development_GM-CSF signaling	8	0.008431	24	0.02811	18	0.06776	50
	Immune response_IL-6 signaling pathway	7	0.001198	15	0.038	14	0.006922	29
	Immune response_IL-2 activation and signaling pathway	6	0.07177	23	0.04168	14	0.3821	49
	Immune response_IL-17 signaling pathways	10	0.002267	27	0.05046	19	0.1804	60
	Immune response_IL-22 signaling pathway	5	0.04542	16	0.0621	10	0.3386	33
	Immune response_CD40 signaling	6	0.1898	28	0.0675	21	0.1225	64
	Immune response_IL-15 signaling	4	0.5616	28	0.0675	19	0.2775	64
	Immune response_IL-3 activation and signaling pathway	5	0.03571	15	0.0712	10	0.2618	31
	Immune response_NF-AT signaling and leukocyte interactions	2	0.7883	20	0.1199	16	0.1085	46
	Immune response_BCR pathway	2	0.8584	23	0.122	15	0.4232	54
	Immune response_Oncostatin M signaling via JAK-Stat in mouse cells	5	0.003328	9	0.1236	8	0.06603	18
	Immune response_IL-9 signaling pathway	7	0.004563	16	0.1312	10	0.459	36
	Immune response_IL-5 signalling	5	0.1246	19	0.1354	11	0.6123	44
	Immune response_Murine NKG2D signaling			18	0.153	13	0.2716	42
	Immune response_Role of DAP12 receptors in NK cells			22	0.1903	15	0.4232	54
	Immune response_Signaling pathway mediated by IL-6 and IL-1	7	0.001489	13	0.1937	10	0.2258	30
	Immune response_Oncostatin M signaling via JAK-Stat in human cells	5	0.005477	9	0.2159	8	0.117	20
	Immune response_IL-12-induced IFN-gamma production	5	0.0627	15	0.2199	12	0.1952	36
	Chemotaxis_Leukocyte chemotaxis			29	0.2412
	Immune response_IFN alpha/beta signaling pathway	2	0.4382	10	0.2868
	Immune response_IL-27 signaling pathway	5	0.01242	10	0.2868
	Immune response_Human NKG2D signaling	1	0.9136	15	0.302	11	0.3894	38
	Immune response_IL-4 signaling pathway	4	0.2796	17	0.3211	14	0.2237	44
	Immune response_TLR signaling pathways	7	0.04818	21	0.3518	15	0.4886	56
	Immune response_Immunological synapse formation			22	0.3583	16	0.4616	59
	Immune response_IL-15 signaling via JAK-STAT cascade	2	0.4164	9	0.3867	7	0.3819	23
	Immune response_HTR2A-induced activation of cPLA2			16	0.3988	12	0.4359	43
	Development_PEDF signaling	7	0.02502	18	0.4119	15	0.265	49
	Chemotaxis_CCR4-induced leukocyte adhesion	1	0.854	11	0.4613
	Signal transduction_JNK pathway	2	0.7432	15	0.4831	11	0.5411	42
	Immune response_IL-23 signaling pathway	2	0.4595	9	0.5056
	Immune response_IL-10 signaling pathway	3	0.2088	9	0.5627	7	0.5263	26
	Immune response_CD137 signaling in immune cell	2	0.5401	10	0.5643	8	0.4866	29
	Immune response_IL-13 signaling via JAK-STAT	4	0.2938			15	0.1586	45
	Immune response_Th17 cell differentiation	4	0.1152			10	0.2618	31
	Immune response_Murine NKG2D signaling	1	0.9336			13	0.2716	42
	Immune response_IL-13 signaling via PI3K-ERK	4	0.366			15	0.2951	50
	Immune response_PGE2 signaling in immune response	6	0.05056			12	0.5087	45
	Immune response_IL-12 signaling pathway	4	0.04653			6	0.5708	23
	Immune response_Th1 and Th2 cell differentiation	1	0.9243
	Neurophysiological process_PGE2-induced pain processing	2	0.7551
	Neurophysiological process_Corticoliberin signaling via CRHR1	4	0.366
	Immune response_Histamine signaling in dendritic cells	5	0.1844
	Immune response_IL-7 signaling in T lymphocytes	3	0.4145
	Immune response_Histamine signaling in dendritic cells			17	0.5754	13	0.5472	50
Tissue remodeling and wound repair	Cytoskeleton remodeling_TGF, WNT and cytoskeletal remodeling	6	0.5672	52	0.01684	48	0.003751	111
	Cell adhesion_Alpha-4 integrins in cell migration and adhesion	1	0.8555	19	0.01987	12	0.4059	34
	Cytoskeleton remodeling_Cytoskeleton remodeling	5	0.6676	46	0.05426	49	0.0001356	102
	Cell adhesion_ECM remodeling	4	0.2996	25	0.07044	21	0.1184	52
	Development_PDGF signaling via STATs and NF-kB	4	0.0834	16	0.09837	15	0.05229	32
	Cytoskeleton remodeling_Fibronectin-binding integrins in cell motility			15	0.1407	16	0.01605	31
	Development_EGFR signaling pathway	6	0.1067	28	0.1481	24	0.1735	63
	Development_TGF-beta receptor signaling	4	0.2742	22	0.2057	21	0.08056	50
	Cytoskeleton remodeling_Role of PDGFs in cell migration			11	0.2616	9	0.3541	24
	Development_ERBB-family signaling	4	0.147	17	0.2649	11	0.7622	39
	Development_PDGF signaling via MAPK cascades	1	0.9335	20	0.2831	16	0.4414	47
	Development_BMP signaling	1	0.8467	14	0.3418	11	0.5073	33
	Development_EGFR signaling via small GTPases	2	0.5408	13	0.4843	12	0.3581	33
	Development_HGF signaling pathway	6	0.03116	18	0.5213	16	0.4414	47
	Development_EGFR signaling via PIP3	1	0.7258	9	0.5219	9	0.2997	23
	Development_CNTF receptor signaling	3	0.2711	13	0.5394	11	0.5558	34
	Cell adhesion_Gap junctions	1	0.8173	11	0.6167	10	0.5133	30
	Cell adhesion_PLAU signaling	3	0.348	14	0.6547	15	0.2383	39
	Cell adhesion_Cadherin-mediated cell adhesion			9	0.7	10	0.3046	26
	Neurophysiological process_Corticoliberin signaling via CRHR1	4	0.2742	17	0.7613	12	0.9297	50
	Cell adhesion_Plasmin signaling	2	0.5741	11	0.8335	10	0.7392	35
	Cytoskeleton remodeling_ACM3 and ACM4 in keratinocyte migration	1	0.879	11	0.8882	8	0.9496	37
	Cell adhesion_Cell-matrix glycoconjugates	1	0.8859	11	0.9095	10	0.8354	38
	Cell adhesion_Role of CDK5 in cell adhesion			2	0.9105	5	0.125	9
	PDGF activation of prostacyclin synthesis	1	0.7824	7	0.9362	4	0.9901	27
	Development_Keratinocyte differentiation	1	0.9617	16	0.9508	11	0.9906	56
	Development_FGF-family signaling			6	0.9983	6	0.988	35
Blood clotting	Blood coagulation_GPIb-IX-V-dependent platelet activation	2	0.8028	28	0.04792	21	0.3045	75
	Blood coagulation_GPVI-dependent platelet activation			21	0.07091	13	0.6749	55
	Blood coagulation_GPCRs in platelet aggregation	2	0.7731	26	0.07392	23	0.07318	71
	Cell adhesion_Plasmin signaling	2	0.3655	11	0.4441	10	0.3785	35
	Blood coagulation_Blood coagulation	4	0.03727	9	0.8627	7	0.9105	39
	Vitamin K metabolism			2	0.9945	4	0.8238	21
	Heparan sulfate/heparin metabolism	1	0.9235	6	1	5	1	62
DNA-damage response	Apoptosis and survival_Caspase cascade	3	0.2294	20	0.008537	14	0.2158	33
	Apoptosis and survival_Regulation of Apoptosis by Mitochondrial Proteins	3	0.2016	19	0.008812	15	0.0724	31
	Apoptosis and survival_Role of IAP-proteins in apoptosis	2	0.4803	17	0.05275	14	0.141	31
	Apoptosis and survival_Cytoplasmic/mitochondrial transport of proapoptotic proteins Bid, Bmf and Bim	1	0.8451	18	0.06855	15	0.1544	34
	DNA damage_ATM/ATR regulation of G1/S checkpoint	4	0.06809	15	0.2407	11	0.5889	32
	DNA damage_Brca1 as a transcription regulator	1	0.8051	14	0.2597	9	0.7773	30
	Development_Regulation of telomere length and cellular immortalization	2	0.5489	16	0.271	13	0.4437	35
	Apoptosis and survival_p53-dependent apoptosis	2	0.4441	13	0.3381	12	0.2775	29
	Apoptosis and survival_BAD phosphorylation	2	0.6546	18	0.3795	15	0.5074	42
	DNA damage_NHEJ mechanisms of DSBs repair			8	0.4966	9	0.1728	19
	Apoptosis and survival_Granzyme A signaling			12	0.552	11	0.481	30
	Transcription_P53 signaling pathway	4	0.1234	15	0.6223	15	0.363	39
	DNA damage_Nucleotide excision repair			13	0.7316	10	0.8677	36
	DNA damage_Inhibition of telomerase activity and cellular senescence			7	0.7433	8	0.3875	20
	DNA damage_ATM / ATR regulation of G2 / M checkpoint	1	0.7555	9	0.7691	6	0.9389	26
	Neurophysiological process_Corticoliberin signaling via CRHR1	4	0.2396	17	0.8467	12	0.9727	50
	DNA damage_Role of SUMO in p53 regulation	1	0.5968	5	0.8721	5	0.7645	17
	DNA damage_Role of Brca1 and Brca2 in DNA repair			9	0.9073	7	0.946	30
	Apoptosis and survival_DNA-damage-induced apoptosis			3	0.9732	4	0.8277	15
	DNA damage_Mismatch repair	1	0.6582	4	0.9848	4	0.9579	20
	DNA damage_DNA-damage-induced responses			1	0.9899	1	0.9797	9
	DNA damage_Role of NFBD1 in DNA damage response			1	0.9988	2	0.9714	13
Apoptosis	Apoptosis and survival_Endoplasmic reticulum stress response pathway			29	0.0006231	24	0.001974	53
	Apoptosis and survival_Caspase cascade	3	0.2136	20	0.0008287	14	0.03343	33
	Apoptosis and survival_Regulation of Apoptosis by Mitochondrial Proteins	3	0.1879	19	0.0009276	15	0.006845	31
	Apoptosis and survival_TNFR1 signaling pathway	4	0.1511	24	0.00131	16	0.07968	43
	Development_Inhibition of angiogenesis by PEDF			18	0.003038	14	0.01843	31
	Apoptosis and survival_FAS signaling cascades	1	0.8899	23	0.003541	17	0.04092	43
	Apoptosis and survival_Lymphotoxin-beta receptor signaling	2	0.6204	22	0.006081	15	0.1203	42
	Apoptosis and survival_Role of IAP-proteins in apoptosis	2	0.4529	17	0.008773	14	0.01843	31
	Apoptosis and survival_Cytoplasmic/mitochondrial transport of proapoptotic proteins Bid, Bmf and Bim	1	0.8235	18	0.0113	15	0.01892	34
	Development_Flt3 signaling			22	0.01228	21	0.001693	44
	Apoptosis and survival_Ceramides signaling pathway	1	0.8568	19	0.0197	11	0.4354	38
	NGF activation of NF-kB	3	0.1631	14	0.05985	12	0.05791	29
	Development_EPO-induced Jak-STAT pathway	5	0.02339	16	0.07578	12	0.1967	35
	Development_Regulation of telomere length and cellular immortalization	2	0.5184	16	0.07578	13	0.1103	35
	Immune response_IL-5 signalling	5	0.05655	19	0.09664	11	0.66	44
	Apoptosis and survival_HTR1A signaling	3	0.4457	21	0.1087	18	0.08731	50
	Apoptosis and survival_BAD phosphorylation	2	0.6204	18	0.1116	15	0.1203	42
	Apoptosis and survival_Role of CDK5 in neuronal death and survival	2	0.5025	15	0.1125	12	0.1671	34
	Apoptosis and survival_p53-dependent apoptosis	2	0.4185	13	0.1208	12	0.05791	29
	Development_BMP signaling	1	0.814	14	0.162	11	0.2429	33
	Apoptosis and survival_Apoptotic TNF-family pathways	3	0.336	17	0.1863	13	0.3144	42
	Apoptosis and survival_NGF signaling pathway	1	0.7327	11	0.2061	10	0.1254	26
	Apoptosis and survival_Granzyme B signaling	1	0.8041	13	0.2262	10	0.3383	32
	Apoptosis and survival_Granzyme A signaling			12	0.2599	11	0.1471	30
	Transcription_P53 signaling pathway	4	0.1157	15	0.2813	15	0.06769	39
	Apoptosis and survival_Apoptotic Activin A signaling	1	0.7186	10	0.2897	6	0.6951	25
	Development_Neurotrophin family signaling	1	0.871	15	0.3226	14	0.1499	40
	Apoptosis and survival_Anti-apoptotic action of Gastrin	3	0.3499	16	0.3269	11	0.6258	43
	Development_PEDF signaling	7	0.007128	18	0.3344	15	0.3109	49
	Apoptosis and survival_NO signaling in apoptosis	2	0.3099	9	0.3345	8	0.2507	23
	Apoptosis and survival_Anti-apoptotic TNFs/NF-kB/Bcl-2 pathway	8	0.0004532	15	0.3653	13	0.2799	41
	Apoptosis and survival_NO synthesis and signaling	6	0.04444	19	0.4535	14	0.637	55
	Apoptosis and survival_Anti-apoptotic action of membrane-bound ESR1	1	0.8568	13	0.4987	9	0.7247	38
	DNA damage_Inhibition of telomerase activity and cellular senescence			7	0.5089	8	0.1349	20
	Apoptosis and survival_NO signaling in survival	2	0.3284	8	0.5644	6	0.6524	24
	Apoptosis and survival_Anti-apoptotic action of nuclear ESR1 and ESR2	1	0.8491	12	0.5937	9	0.6914	37
	Apoptosis and survival_Inhibition of ROS-induced apoptosis by 17beta-estradiol			14	0.6262	10	0.7804	44
	Apoptosis and survival_Beta-2 adrenergic receptor anti-apoptotic action			7	0.6811	5	0.7783	23
	DNA damage_Role of SUMO in p53 regulation	1	0.5759	5	0.7113	5	0.4906	17
	Apoptosis and survival_Anti-apoptotic TNFs/NF-kB/IAP pathway	4	0.03761	8	0.7162	7	0.6102	27
	Development_Hedgehog signaling	1	0.906	12	0.8844	9	0.9056	46
	Apoptosis and survival_nAChR in apoptosis inhibition and cell cycle progression			7	0.8943	7	0.6928	29
	Apoptosis and survival_DNA-damage-induced apoptosis			3	0.9187	4	0.5991	15
	Neurophysiological process_nNOS signaling in neuronal synapses	1	0.7711	5	0.9839	4	0.9723	29
	Sphingolipid metabolism	2	0.9495	18	0.999	15	0.9947	91
	Polyamine metabolism	3	0.7001	13	0.999	9	0.9993	72
Cell cycle and its regulation	Cell cycle_Initiation of mitosis	1	0.6606	14	0.04058	11	0.2074	25
	Cell cycle_ESR1 regulation of G1/S transition	2	0.3998	17	0.06167	15	0.1193	33
	Cell cycle_Role of SCF complex in cell cycle regulation			15	0.07519	16	0.01481	29
	DNA damage_ATM/ATR regulation of G1/S checkpoint	4	0.03427	15	0.1687	11	0.5781	32
	Cell cycle_Start of DNA replication in early S phase			15	0.1687	11	0.5781	32
	Development_Regulation of telomere length and cellular immortalization	2	0.4301	16	0.1901	13	0.4333	35
	Cell cycle_Regulation of G1/S transition (part 2)	1	0.6754	12	0.228	8	0.7316	26
	Cell cycle_Nucleocytoplasmic transport of CDK/Cyclins			7	0.2369	7	0.1699	14
	Cell cycle_Influence of Ras and Rho proteins on G1/S Transition	3	0.3742	22	0.3049	23	0.09841	53
	Cell cycle_Cell cycle (generic schema)			9	0.3782	9	0.2742	21
	Cell cycle_Role of 14-3-3 proteins in cell cycle regulation	1	0.6122	9	0.446	9	0.333	22
	Cell cycle_Regulation of G1/S transition (part 1)	1	0.8119	14	0.5963	14	0.4409	38
	Development_PEDF signaling	7	0.001646	18	0.601	15	0.7795	49
	Cell cycle_Transition and termination of DNA replication			10	0.6495	8	0.8131	28
	DNA damage_Inhibition of telomerase activity and cellular senescence			7	0.6743	8	0.3801	20
	DNA damage_ATM / ATR regulation of G2 / M checkpoint	1	0.6754	9	0.6928	6	0.9351	26
	Cell cycle_Spindle assembly and chromosome separation			10	0.8583	14	0.2097	33
	Cell cycle_Sister chromatid cohesion			6	0.8946	6	0.8329	22
	Cell cycle_Role of Nek in cell cycle regulation	2	0.3843	9	0.9094	10	0.7221	32
	Cell cycle_Role of APC in cell cycle regulation	1	0.7524	9	0.9094	14	0.1713	32
	Cell cycle_Chromosome condensation in prometaphase			5	0.9444	8	0.4453	21
	Apoptosis and survival_nAChR in apoptosis inhibition and cell cycle progression			7	0.9621	7	0.9263	29
	Cell cycle_The metaphase checkpoint			9	0.9666	16	0.1311	36
	Development_Hedgehog signaling	1	0.8706	12	0.9702	9	0.9942	46
Cell differentiation	Retinol metabolism	1	0.9724
	G-protein signaling_Regulation of p38 and JNK signaling mediated by G-proteins			21	0.002561	17	0.00976	39
	Development_GM-CSF signaling	8	0.001193	24	0.008988	18	0.06309	50
	Development_GDNF family signaling	2	0.6316	22	0.01293	15	0.1738	46
	Development_TGF-beta-dependent induction of EMT via MAPK	3	0.3616	22	0.01741	22	0.001049	47
	Development_EPO-induced PI3K/AKT pathway and Ca(2+) influx			20	0.02494	13	0.293	43
	Development_S1P2 and S1P3 receptors in cell proliferation and differentiation	2	0.333	13	0.03558	11	0.04519	26
	Development_TGF-beta receptor signaling	4	0.1872	22	0.03828	21	0.006998	50
	NGF activation of NF-kB	3	0.1406	14	0.04115	12	0.04415	29
	Development_Angiotensin signaling via PYK2	2	0.5938	19	0.05039	16	0.05859	43
	Development_Beta-adrenergic receptors signaling via cAMP	1	0.9171	22	0.06001	20	0.0251	52
	Development_FGF2-dependent induction of EMT	2	0.2294	10	0.06307	7	0.2331	20
	Immune response_IL-5 signalling	5	0.04419	19	0.06376	11	0.5998	44
	Development_Mu-type opioid receptor regulation of proliferation	4	0.03411	13	0.06707	10	0.154	28
	Development_Prolactin receptor signaling	7	0.01268	23	0.1094	19	0.1311	58
	Development_BMP signaling	1	0.7905	14	0.1191	11	0.2015	33
	Development_Angiotensin signaling via beta-Arrestin	1	0.6923	11	0.1269	9	0.1653	25
	Apoptosis and survival_NGF signaling pathway	1	0.7067	11	0.1607	10	0.1015	26
	Development_Regulation of epithelial-to-mesenchymal transition (EMT)	7	0.0213	24	0.1749	23	0.03859	64
	Some pathways of EMT in cancer cells	4	0.1967	19	0.2227	20	0.02001	51
	Cytoskeleton remodeling_Reverse signaling by ephrin B			12	0.2436	15	0.004636	31
	Development_CNTF receptor signaling	3	0.1974	13	0.2466	11	0.2338	34
	Development_Hedgehog and PTH signaling pathways in bone and cartilage development	2	0.5102	14	0.2488	9	0.6385	37
	Development_Neurotrophin family signaling	1	0.8508	15	0.2506	14	0.1169	40
	Development_HGF-dependent inhibition of TGF-beta-induced EMT	2	0.4329	12	0.2858	11	0.1714	32
	Development_Glucocorticoid receptor signaling	4	0.02021	9	0.33	9	0.1345	24
	Development_GDNF signaling			9	0.33	6	0.6085	24
	Development_Angiotensin activation of ERK	2	0.4489	12	0.33	11	0.2015	33
	Regulation of lipid metabolism_Regulation of acetyl-CoA carboxylase 2 activity in muscle			7	0.388	8	0.08582	19
	Development_Alpha-1 adrenergic receptors signaling via cAMP	1	0.5905	7	0.388	5	0.562	19
	Neurophysiological process_Corticoliberin signaling via CRHR1	4	0.1872	17	0.4006	12	0.663	50
	Development_Angiotensin activation of Akt			15	0.491	11	0.6658	46
	Development_TGF-beta-dependent induction of EMT via RhoA, PI3K and ILK.	3	0.3487	15	0.491	15	0.1738	46
	Development_Oxytocin receptor signaling	2	0.5533	13	0.5056	8	0.847	40
	Reproduction_Progesterone-mediated oocyte maturation	1	0.8508	13	0.5056	15	0.06198	40
	Development_Role of CDK5 in neuronal development			11	0.5224	10	0.3675	34
	Development_TGF-beta-dependent induction of EMT via SMADs	2	0.4801	11	0.5686	12	0.1594	35
	Neurophysiological process_EphB receptors in dendritic spine morphogenesis and synaptogenesis			11	0.5686	10	0.4073	35
	Immune response_IL-13 signaling via JAK-STAT	4	0.1423	14	0.5804	15	0.1504	45
	Transport_Alpha-2 adrenergic receptor regulation of ion channels			14	0.6569	10	0.8079	47
	Development_Beta-adrenergic receptors regulation of ERK	1	0.894	14	0.6569	13	0.4298	47
	Development_Gastrin in differentiation of the gastric mucosa	1	0.8355	11	0.6941	10	0.5259	38
	Development_Keratinocyte differentiation	1	0.932	16	0.7336	11	0.8913	56
	Development_GH-RH signaling	2	0.5671	11	0.7948	7	0.9345	41
	Development_NOTCH1-mediated pathway for NF-KB activity modulation	4	0.06341	9	0.7948
	Development_Hedgehog signaling	1	0.8887	12	0.8344	9	0.8755	46
	Development_Role of Activin A in cell differentiation and proliferation	2	0.5533	10	0.8604	9	0.7371	40
	Transcription_Ligand-Dependent Transcription of Retinoid-Target genes			8	0.8666
	Development_MicroRNA-dependent inhibition of EMT			2	0.8739	2	0.7718	10
	Development_Melanocyte development and pigmentation	1	0.9039	12	0.8952	10	0.8494	49
	Development_TGF-beta-induction of EMT via ROS					5	0.562	19
	Development_NOTCH-induced EMT	1	0.5905			4	0.7601	19
	Development_Notch Signaling Pathway	1	0.8711	9	0.9593	8	0.9001	43
Vascular development (Angiogenesis)	Development_Inhibition of angiogenesis by PEDF			18	0.008017	14	0.04149	31
	Development_Role of IL-8 in angiogenesis	4	0.3631	28	0.02786	26	0.006121	58
	Development_PDGF signaling via STATs and NF-kB	4	0.07834	16	0.06602	15	0.02413	32
	Muscle contraction_Relaxin signaling pathway	4	0.2378	21	0.1527	15	0.4474	48
	Development_VEGF signaling and activation	5	0.06464	19	0.1562	12	0.6541	43
	Development_FGFR signaling pathway			23	0.1768	20	0.1301	54
	Development_PDGF signaling via MAPK cascades	1	0.9304	20	0.2022	16	0.2867	47
	Cytoskeleton remodeling_Role of PDGFs in cell migration			11	0.2058	9	0.2522	24
	Transcription_Role of Akt in hypoxia induced HIF1 activation			12	0.2279	13	0.02774	27
	Development_Angiopoietin - Tie2 signaling	4	0.1023	15	0.24	15	0.0572	35
	Development_Thrombospondin-1 signaling	1	0.7888	12	0.2774	10	0.292	28
	Development_VEGF-family signaling	1	0.9007	16	0.3939	12	0.576	41
	Transcription_Receptor-mediated HIF regulation	1	0.8883	15	0.4291	14	0.2296	39
	Development_EDNRB signaling	3	0.5002	19	0.4314	17	0.2794	50
	Development_VEGF signaling via VEGFR2 - generic cascades	2	0.7058	17	0.4538	13	0.5973	45
	Development_PEDF signaling	7	0.009175	18	0.5103	15	0.4865	49
	PDGF activation of prostacyclin synthesis	1	0.7763	7	0.91	4	0.9797	27
	Development_NOTCH1-mediated pathway for NF-KB activity modulation	4	0.09396	9	0.9189	5	0.9887	34
	Development_Notch Signaling Pathway	1	0.9117	9	0.9918	8	0.9696	43
	Development_FGF-family signaling			6	0.9968	6	0.9733	35
	Catecholamine metabolism			6	1	5	1	74
Vasodilation	Development_A2A receptor signaling	2	0.5843	23	0.005964	17	0.1292	43
	Development_A2B receptor: action via G-protein alpha s	4	0.1592	22	0.09935	20	0.09122	50
	Muscle contraction_Relaxin signaling pathway	4	0.142	21	0.1131	15	0.5411	48
	Development_Beta-adrenergic receptors signaling via cAMP	1	0.9211	22	0.1474	20	0.1322	52
	Development_EDNRB signaling	3	0.378	19	0.3698	17	0.3609	50
	Muscle contraction_Regulation of eNOS activity in endothelial cells	5	0.125	23	0.4848	23	0.2061	64
	Development_Oxytocin receptor signaling	2	0.542	13	0.6989	8	0.9667	40
	Muscle contraction_ACM regulation of smooth muscle contraction			18	0.7394	19	0.3501	56
	Muscle contraction_GPCRs in the regulation of smooth muscle tone	2	0.9166	25	0.8888	22	0.8762	83
	Prostaglandin 1 biosynthesis and metabolism	1	0.9364	9	0.9998	7	0.9999	56
Vasoconstriction	Development_Beta-adrenergic receptors signaling via cAMP	1	0.6671	22	0.02101	20	0.0175	52
	Development_EDNRB signaling	3	0.05404	19	0.1003	17	0.09605	50
	Immune response_HTR2A-induced activation of cPLA2			16	0.1513	12	0.4156	43
	Cell adhesion_Histamine H1 receptor signaling in the interruption of cell barrier integrity	1	0.6092	16	0.209	18	0.01569	45
	Cytoskeleton remodeling_Alpha-1A adrenergic receptor-dependent inhibition of PI3K			7	0.3089	6	0.3509	19
	Muscle contraction_ACM regulation of smooth muscle contraction			18	0.3635	19	0.0806	56
	Muscle contraction_GPCRs in the regulation of smooth muscle tone	2	0.5029	25	0.4847	22	0.4621	83
	Muscle contraction_Delta-type opioid receptor in smooth muscle contraction			8	0.5149	9	0.1897	26
	Transport_Alpha-2 adrenergic receptor regulation of ion channels			14	0.5368	10	0.818	47
	Muscle contraction_nNOS Signaling in Skeletal Muscle			6	0.8849	6	0.7695	28
	Catecholamine metabolism			6	1	5	1	74
Hypoxia response regulation	Development_EPO-induced PI3K/AKT pathway and Ca(2+) influx			20	1	13	1	43
Mitogenic signaling	Development_IGF-1 receptor signaling	4	0.4127	25	0.03445	19	0.09223	51
	G-protein signaling_Ras family GTPases in kinase cascades (scheme)	2	0.505	14	0.04634	12	0.03552	26
	Development_PDGF signaling via STATs and NF-kB	4	0.1384	16	0.07147	15	0.01617	32
	Development_EGFR signaling pathway	6	0.2016	28	0.09789	24	0.04707	63
	Immune response_IL-3 activation and signaling pathway	5	0.03977	15	0.1059	10	0.3705	31
	Signal transduction_PTEN pathway	3	0.5776	21	0.111	19	0.03248	46
	Development_VEGF signaling and activation	5	0.1285	19	0.1676	12	0.5811	43
	Development_ERK5 in cell proliferation and neuronal survival	2	0.439	11	0.1685	8	0.3086	23
	Development_FGFR signaling pathway			23	0.1908	20	0.08983	54
	Development_ERBB-family signaling	4	0.2309	17	0.2058	11	0.5658	39
	Development_PDGF signaling via MAPK cascades	1	0.9608	20	0.2159	16	0.2223	47
	Cell cycle_Influence of Ras and Rho proteins on G1/S Transition	3	0.6784	22	0.244	23	0.009358	53
	Development_VEGF-family signaling	1	0.9397	16	0.4099	12	0.5018	41
	G-protein signaling_N-RAS regulation pathway			13	0.4148	10	0.4607	33
	Development_EGFR signaling via small GTPases	2	0.6392	13	0.4148	12	0.1902	33
	Development_HGF signaling pathway	6	0.06789	18	0.4369	16	0.2223	47
	Development_EGFR signaling via PIP3	1	0.7872	9	0.4638	9	0.1702	23
	Development_CNTF receptor signaling	3	0.3709	13	0.4683	11	0.3536	34
	Development_VEGF signaling via VEGFR2 - generic cascades	2	0.8029	17	0.4707	13	0.5198	45
	G-protein signaling_H-RAS regulation pathway	1	0.9199	14	0.4819	10	0.6315	37
	Development_Neurotrophin family signaling	1	0.9352	15	0.4945	14	0.2081	40
	Development_PEDF signaling	7	0.02797	18	0.5277	15	0.4051	49
	Signal transduction_JNK pathway	2	0.7693	15	0.5906	11	0.6795	42
	Development_G-Proteins mediated regulation MAPK-ERK signaling	1	0.9578	16	0.6424	12	0.6888	46
	Immune response_IL-13 signaling via PI3K-ERK	4	0.3973	17	0.6885	15	0.4421	50
	G-protein signaling_M-RAS regulation pathway	1	0.8014	8	0.6935	7	0.5384	24
	Development_Membrane-bound ESR1: interaction with growth factors signaling	4	0.3203	15	0.7181	12	0.6547	45
	G-protein signaling_TC21 regulation pathway	1	0.8146	8	0.7433	6	0.7555	25
	G-protein signaling_R-RAS regulation pathway	1	0.8146	8	0.7433	6	0.7555	25
	Reproduction_Progesterone-mediated oocyte maturation	1	0.9352	13	0.7501	15	0.1223	40
	PDGF activation of prostacyclin synthesis	1	0.8386	7	0.9144	4	0.9716	27
	Sphingolipid metabolism	2	0.9881	18	0.9999	15	0.9985	91
Calcium signaling	Signal transduction_cAMP signaling	1	0.8373	21	0.0155	17	0.02558	38
	Immune response_NFAT in immune response	1	0.9162	26	0.02644	18	0.2015	51
	Transcription_CREB pathway	1	0.8969	24	0.03223	21	0.01315	47
	Signal transduction_Activation of PKC via G-Protein coupled receptor	2	0.6996	25	0.06563	22	0.02341	52
	Immune response_NF-AT signaling and leukocyte interactions	2	0.6296	20	0.2354	16	0.2432	46
	Development_Role of HDAC and calcium/calmodulin-dependent kinase (CaMK) in control of skeletal myogenesis	2	0.7206	23	0.2508	21	0.07044	54
	Signal transduction_Calcium signaling	1	0.8858	19	0.2989	16	0.2114	45
	Signal transduction_PKA signaling	3	0.4027	21	0.3364	12	0.8732	51
	Signal transduction_IP3 signaling			18	0.6078	13	0.7306	49
	Apoptosis and survival_NO synthesis and signaling	6	0.02507	19	0.7382	14	0.7973	55
	Immune response_IL-13 signaling via PI3K-ERK	4	0.1723	17	0.759	15	0.5155	50
	Development_Oxytocin receptor signaling	2	0.549	13	0.8057	8	0.9433	40
	cAMP/ Ca(2+)-dependent Insulin secretion			8	0.948	6	0.9346	31
	Development_Keratinocyte differentiation	1	0.9355	16	0.9513	11	0.9725	56
	Muscle contraction_Oxytocin signaling in uterus and mammary gland	2	0.7767	17	0.9606	13	0.9439	60
	Cardiac Hypertrophy_Ca(2+)-dependent NF-AT signaling in Cardiac Hypertrophy			16	0.9608	12	0.9522	57
	Muscle contraction_Regulation of eNOS activity in cardiomyocytes	1	0.9355	15	0.9755	12	0.9431	56
	Neurophysiological process_nNOS signaling in neuronal synapses	1	0.7458	5	0.9963	4	0.9879	29
Estrogen signaling	Cell cycle_ESR1 regulation of G1/S transition	2	0.2769	17	0.002264	15	0.004717	33
	Development_Ligand-independent activation of ESR1 and ESR2	1	0.7896	16	0.1562	11	0.5857	45
	Apoptosis and survival_Anti-apoptotic action of membrane-bound ESR1	1	0.7269	13	0.2428	9	0.6333	38
	Development_Membrane-bound ESR1: interaction with growth factors signaling	4	0.03677	15	0.2549	12	0.4366	45
	Membrane-bound ESR1: interaction with G-proteins signaling	4	0.06767	17	0.3319	15	0.3392	54
	Apoptosis and survival_Anti-apoptotic action of nuclear ESR1 and ESR2	1	0.7167	12	0.3333	9	0.5955	37
	Apoptosis and survival_Inhibition of ROS-induced apoptosis by 17beta-estradiol			14	0.3413	10	0.6945	44
	Development_Ligand-dependent activation of the ESR1/AP-1 pathway	1	0.3666	5	0.3562	2	0.901	14
	Cytoskeleton remodeling_ESR1 action on cytoskeleton remodeling and cell migration	1	0.5173	6	0.6258	8	0.1454	22
	Transcription_Ligand-dependent activation of the ESR1/SP pathway	2	0.2398	8	0.6526	10	0.1751	30
	Estradiol metabolism / Rodent version	1	0.7167	6	0.9781	5	0.9769	37
	Estradiol metabolism	1	0.6953	5	0.9886	4	0.9894	35
	Estrone metabolism			4	0.9971	5	0.9651	35
	Estrogen biosynthesis			1	1	2	1	42
Nuclear receptor signaling	Immune response_MIF-mediated glucocorticoid regulation	6	1.654e-05	15	2.84e-06	8	0.02654	22
	Regulation of lipid metabolism_Regulation of lipid metabolism via LXR, NF-Y and SREBP	2	0.3176	20	1.781e-05	19	2.204e-06	38
	Transcription_Androgen Receptor nuclear signaling	3	0.1456	17	0.009177	13	0.03748	45
	Regulation of metabolism_Triiodothyronine and Thyroxine signaling	1	0.7821	17	0.01883	13	0.06127	48
	Development_Ligand-independent activation of ESR1 and ESR2	1	0.7593	16	0.02175	11	0.1501	45
	Development_Glucocorticoid receptor signaling	4	0.004153	9	0.05833	9	0.01507	24
	Transcription_PPAR Pathway	2	0.5626	17	0.1574	13	0.2646	61
	Development_Ligand-dependent activation of the ESR1/AP-1 pathway	1	0.3503	5	0.174	2	0.74	14
	Regulation of lipid metabolism_RXR-dependent regulation of lipid metabolism via PPAR, RAR and VDR			9	0.1922	7	0.2676	30
	Transcription_Role of VDR in regulation of genes involved in osteoporosis	4	0.09982	16	0.2447	9	0.7868	61
	Transcription_Ligand-dependent activation of the ESR1/SP pathway	2	0.2256	8	0.3307	10	0.02539	30
	Transcription_Ligand-Dependent Transcription of Retinoid-Target genes			8	0.4445	4	0.866	33
	Estradiol metabolism	1	0.6665	5	0.9168	4	0.8955	35
	Retinol metabolism	1	0.9098	12	0.9278	9	0.9369	74
	Estrone metabolism			4	0.9694	5	0.7732	35
	Androstenedione and testosterone biosynthesis and metabolism p.1			3	0.9999	4	0.992	53
	Androstenedione and testosterone biosynthesis and metabolism p.2			1	0.9999
	Androstenedione and testosterone biosynthesis and metabolism p.3			1	1	1	0.9997	41
	Estrogen biosynthesis			1	1	2	0.9978	42
	Cortisone biosynthesis and metabolism			1	1	3	0.9997	63
Androgen signaling	Translation_Non-genomic (rapid) action of Androgen Receptor	5	0.02876	16	0.001054	15	0.0005934	40
	Transcription_Androgen Receptor nuclear signaling	3	0.3856	17	0.001538	13	0.02365	45
	Neurophysiological process_Corticoliberin signaling via CRHR1	4	0.2116	17	0.006295	12	0.12	50
	Androstenedione and testosterone biosynthesis and metabolism p.3/ Rodent version			3	0.9983	2	0.999	44
	Androstenedione and testosterone biosynthesis and metabolism p.2/ Rodent version			2	0.9983	1	0.9995	36
	Androstenedione and testosterone biosynthesis and metabolism p.1/ Rodent version			4	0.9995	4	0.9975	57
	Androstenedione and testosterone biosynthesis and metabolism p.1			3	0.9998	4	0.9946	53
	Androstenedione and testosterone biosynthesis and metabolism p.2			1	0.9998
	Androstenedione and testosterone biosynthesis and metabolism p.3			1	1	1	0.9998	41
Protein degradation	Proteolysis_Role of Parkin in the Ubiquitin-Proteasomal Pathway	1	0.4842	13	0.04159	14	0.009875	24
	Cell cycle_Influence of Ras and Rho proteins on G1/S Transition	3	0.1403	22	0.2033	23	0.08001	53
	Ubiquinone metabolism			29	0.2744	26	0.4753	74
	Proteolysis_Putative ubiquitin pathway			10	0.2747	9	0.3786	23
	Development_WNT signaling pathway. Part 1. Degradation of beta-catenin in the absence WNT signaling			8	0.3541	7	0.4903	19
	Proteolysis_Putative SUMO-1 pathway	2	0.1676	10	0.6308	10	0.562	29
	Urea cycle	2	0.5827	12	1	13	0.9997	70
Protein synthesis	Translation _Regulation of EIF4F activity	2	0.5431	24	0.04886	21	0.03808	53
	Translation_Insulin regulation of translation	2	0.4113	19	0.0803	16	0.09939	42
	Translation _Regulation of EIF2 activity	1	0.751	17	0.1342	17	0.02311	39
	Translation _Regulation of translation initiation	1	0.61	12	0.1742	10	0.2084	27
	Translation_Non-genomic (rapid) action of Androgen Receptor	5	0.004674	16	0.2659	15	0.1239	40
	Translation_Translation regulation by Alpha-1 adrenergic receptors	1	0.8564	19	0.4635	14	0.7018	53
	Translation_IL-2 regulation of translation			7	0.5655	4	0.8732	20
	Translation_(L)-selenoaminoacids incorporation in proteins during translation	1	0.7694	14	0.5808	8	0.9447	41
	Reproduction_Progesterone-mediated oocyte maturation	1	0.7604	13	0.6707	15	0.1239	40
	Translation_Opioid receptors in regulation of translation			6	0.8944	4	0.9491	24
	Muscle contraction_Oxytocin signaling in uterus and mammary gland	2	0.6181	17	0.8973	13	0.9321	60
	Methionine metabolism	1	0.6991	5	0.9983	6	0.9598	34
Hematopoiesis	Development_EPO-induced MAPK pathway	1	0.8463	23	0.00999	19	0.008981	45
	Development_Thrombopoetin signaling via JAK-STAT pathway	6	2.596e-05	13	0.01303	12	0.00332	22
	Development_Flt3 signaling			22	0.01667	21	0.0007499	44
	Development_Transcription regulation of granulocyte development	4	0.02113	17	0.01793	10	0.324	32
	Development_Thrombopoietin-regulated cell processes	2	0.5232	21	0.04838	20	0.003333	45
	Development_EPO-induced PI3K/AKT pathway and Ca(2+) influx			20	0.05634	13	0.3321	43
	Immune response_IL-3 activation and signaling pathway	5	0.002509	15	0.06851	10	0.2828	31
	Development_EPO-induced Jak-STAT pathway	5	0.004474	16	0.1019	12	0.179	35
	Development_Delta-type opioid receptor signaling via G-protein alpha-14	1	0.6749	12	0.2251	11	0.0846	28
	Heme metabolism			13	1	11	1	98
Energy metabolism and its regulation	Oxidative phosphorylation			43	5.347e-05	43	1.109e-06	105
	Regulation of lipid metabolism_Regulation of lipid metabolism via LXR, NF-Y and SREBP	2	0.1014	20	0.000125	19	6.627e-05	38
	Development_Leptin signaling via PI3K-dependent pathway	1	0.5052	21	0.001495	16	0.02867	47
	Regulation of lipid metabolism_Regulation of lipid metabolism by niacin and isoprenaline	2	0.1349	17	0.02945	13	0.1465	45
	Neurophysiological process_Corticoliberin signaling via CRHR1	4	0.004197	17	0.07832	12	0.3841	50
	Glycolysis and gluconeogenesis (short map)			21	0.101	20	0.05272	66
	Mitochondrial ketone bodies biosynthesis and metabolism			9	0.193	7	0.3561	27
	Glycolysis and gluconeogenesis p.3			8	0.2134	8	0.1213	24
	Regulation of lipid metabolism_Insulin regulation of glycogen metabolism	1	0.5695	16	0.2786	15	0.2013	56
	Mitochondrial unsaturated fatty acid beta-oxidation			13	0.2932	11	0.3681	45
	Regulation of lipid metabolism_RXR-dependent regulation of lipid metabolism via PPAR, RAR and VDR			9	0.3009	7	0.4743	30
	TCA			14	0.3597	15	0.1094	51
	Triacylglycerol metabolism p.1			16	0.3936	12	0.667	60
	Regulation of lipid metabolism_Insulin regulation of fatty acid methabolism	1	0.745	23	0.4216	23	0.1787	89
	Regulation of lipid metabolism_G-alpha(q) regulation of lipid metabolism	2	0.2082	15	0.485	12	0.6417	59
	Fatty Acid Omega Oxidation			8	0.6207	5	0.8882	34
	Triacylglycerol metabolism p.2	1	0.3394	6	0.7198	4	0.8849	28
	Glycolysis and gluconeogenesis p. 1			10	0.7275	9	0.6866	46
	Mitochondrial long chain fatty acid beta-oxidation			18	0.7737	15	0.8249	83
	Glycolysis and gluconeogenesis p. 2			6	0.8361	6	0.718	32
	CoA biosynthesis	2	0.2136	10	0.9518	8	0.9663	60
	Pentose phosphate pathway			7	0.9856	5	0.994	52
	Peroxisomal branched chain fatty acid oxidation			12	0.9934	11	0.9842	83
	Peroxysomal straight-chain fatty acid beta-oxidation			4	1	2	1	74
Myogenesis regulation	Development_S1P2 and S1P3 receptors in cell proliferation and differentiation	2	0.3005	13	0.234	11	0.3766	26
	Development_Role of HDAC and calcium/calmodulin-dependent kinase (CaMK) in control of skeletal myogenesis	2	0.7874	23	0.5401	21	0.4947	54
	Regulation of lipid metabolism_Regulation of acetyl-CoA carboxylase 2 activity in muscle			7	0.7807	8	0.4322	19
Oxidative stress regulation	Apoptosis and survival_NO synthesis and signaling	6	0.001286	19	0.05337	14	0.1309	55
	Immune response_IL-13 signaling via PI3K-ERK	4	0.03152	17	0.07657	15	0.03228	50
	Apoptosis and survival_NO signaling in apoptosis	2	0.1139	9	0.08372	8	0.04992	23
	Oxidative stress_Role of ASK1 under oxidative stress	1	0.5987	12	0.1009	10	0.08653	34
	Translation_(L)-selenoaminoacids incorporation in proteins during translation	1	0.67	14	0.101	8	0.5263	41
	Development_Dopamine D2 receptor transactivation of EGFR	1	0.4718	9	0.1066	9	0.02305	24
	Oxidative stress_Angiotensin II-induced production of ROS			12	0.1217	10	0.1023	35
	Apoptosis and survival_Inhibition of ROS-induced apoptosis by 17beta-estradiol			14	0.1632	10	0.3077	44
	Apoptosis and survival_NO signaling in survival	2	0.1225	8	0.2147	6	0.2909	24
	Glutathione metabolism			19	0.2174	12	0.5945	65
	Glutathione metabolism / Rodent version			20	0.2692	13	0.6083	71
	Plasmalogen biosynthesis			11	0.9514	8	0.9465	64
	Ascorbate metabolism			1	0.9977	1	0.9888	21
	Vitamin E (alfa-tocopherol) metabolism			10	0.9982	5	0.9998	78
	Heme metabolism			13	0.9992	11	0.9916	98
Cystic fibrosis disease	Transport_Clathrin-coated vesicle cycle			38	0.0004023	36	2.784e-05	71
	CFTR folding and maturation (norm and CF)	2	0.08152	11	0.0008744	10	0.001019	14
	wtCFTR and delta508 traffic / Clathrin coated vesicles formation (norm and CF)			13	0.002392	11	0.006666	19
	Immune response_Antigen presentation by MHC class I	1	0.6367	16	0.01049	10	0.2626	28
	Immune response_Bacterial infections in normal airways	8	0.0001013	22	0.07914	13	0.6938	49
	Delta508-CFTR traffic / ER-to-Golgi in CF			7	0.1205	8	0.0131	13
	Normal wtCFTR traffic / ER-to-Golgi			7	0.1205	8	0.0131	13
	IL-1 beta-dependent CFTR expression	3	0.01523	8	0.1481	5	0.5068	16
	Mucin expression in CF via IL-6, IL-17 signaling pathways	5	0.004508	15	0.1552	10	0.5328	34
	Mucin expression in CF via TLRs, EGFR signaling pathways	4	0.09241	21	0.1895	17	0.2727	51
	Inhibitory action of Lipoxins on neutrophil migration	1	0.8791	23	0.2074	17	0.4792	57
	Bacterial infections in CF airways	9	4.792e-05	23	0.2387	14	0.8329	58
	Cytokine production by Th17 cells in CF	5	0.008303	15	0.3582	11	0.5942	39
	Beta-2 adrenergic-dependent CFTR expression	1	0.4153	6	0.4222	5	0.4415	15
	Regulation of degradation of deltaF508 CFTR in CF			10	0.4661	8	0.5341	27
	Cytokine production by Th17 cells in CF (Mouse model)	4	0.08209	17	0.5509	15	0.4386	49
	wtCFTR and delta508-CFTR traffic / Generic schema (norm and CF)			17	0.5926	17	0.2415	50
	Normal wtCFTR traffic / Sorting endosome formation			6	0.6339	5	0.6266	18
	Regulation of CFTR activity (norm and CF)	1	0.8837	19	0.6713	19	0.2854	58
	Delta508-CFTR traffic / Sorting endosome formation in CF			7	0.7378	6	0.6905	23
	Cholesterol and Sphingolipids transport / Influx to the early endosome in lung (normal and CF)			9	0.7671	6	0.9058	30
	Possible pathway of TGF-beta 1-dependent inhibition of CFTR expression	1	0.623	8	0.7739	9	0.365	27
	wtCFTR and deltaF508 traffic / Membrane expression (norm and CF)			10	0.7976	11	0.3804	34
	Regulation of degradation of wt-CFTR			5	0.8054	4	0.8095	18
	wtCFTR and deltaF508 traffic / Late endosome and Lysosome (norm and CF)			4	0.822	6	0.2404	15
	Inhibitory action of Lipoxin A4 on PDGF, EGF and LTD4 signaling	2	0.3465	10	0.8295	10	0.5763	35
	Cholesterol and Sphingolipids transport / Transport from Golgi and ER to the apical membrane (normal and CF)			11	0.8755	10	0.7613	40
	CFTR-dependent regulation of ion channels in Airway Epithelium (norm and CF)			12	0.891	10	0.8628	44
	Inhibitory action of Lipoxins on Superoxide production in neutrophils			13	0.9205	8	0.9883	49
	Cholesterol and Sphingolipids transport / Distribution to the intracellular membrane compartments (normal and CF)			7	0.9246	8	0.628	29
	Inhibitory action of Lipoxins and Resolvin E1 on neutrophil functions	2	0.4112	10	0.9351	6	0.9889	40
	Cholesterol and Sphingolipids transport / Recycling to plasma membrane in lung (normal and CF)			5	0.9437	6	0.6905	23
	ENaC regulation in airways (normal and CF)	2	0.5536	13	0.9555	12	0.8663	52
	Mechanisms of CFTR activation by S-nitrosoglutathione (normal and CF)	5	0.01679	11	0.9626	7	0.9918	46
	Regulation of CFTR gating (normal and CF)	1	0.6983	5	0.9972	2	0.9999	33
	Cholesterol and Sphingolipids transport / Generic schema (normal and CF)			1	0.9998	1	0.999	20
	NO-dependent CFTR activation (normal and CF)	3	0.2193	5	1	3	1	47
Cardiac Hypertrophy	Development_Angiotensin signaling via STATs	3	0.1782	17	0.0481	12	0.2089	32
	Development_PIP3 signaling in cardiac myocytes	4	0.1557	23	0.06315	17	0.1885	47
	Cardiac Hypertrophy_NF-AT signaling in Cardiac Hypertrophy	2	0.8749	24	0.6772	25	0.04856	65
	Development_Endothelin-1/EDNRA signaling	1	0.9512	19	0.7309	18	0.2838	53
	Development_Angiotensin activation of Akt			15	0.8658	11	0.8901	46
	Cardiac Hypertrophy_Ca(2+)-dependent NF-AT signaling in Cardiac Hypertrophy			16	0.9824	12	0.9755	57
