# Supplementary material for: Differential Gene Expression from Microarray Analysis Distinguishes Woven and Lamellar Bone Formation in the Rat Ulna following Mechanical Loading
Source: PLoS One. 2011 Dec 22;6(12):e29328. doi: 10.1371/journal.pone.0029328 (PMC3245266; doi:10.1371/journal.pone.0029328)
Supplement: Table S3 — Summary of genes referenced throughout the text (fold change between woven and lamellar bone formation); the list is a subset of DEGs from the microarray based on a combination of pathway analysis and literature reviews. (XLSX) [file pone.0029328.s003.xlsx]

## Sheet: S3
Table S3. Summary of genes referenced throughout the text (fold change between woven and lamellar bone formation); the list is a subset of DEGs from the microarray based on a combination of pathway analysis and literature reviews.
Group	Gene Name	Gene Symbol	Fold change 1 hr	Fold change day 1	Fold change day 3	Gene Name	Gene Symbol	Fold change 1 hr	Fold change day 1	Fold change day 3
Inflammation	Adaptor-related protein complex 1, beta 1 subunit	Ap1b1	x	1.73	1.69	Adaptor-related protein complex 1, sigma 2 subunit	Ap1s2	x	x	-1.36
	Activating transcription factor 1	Atf1	x	1.65	1.27	Activating transcription factor 4 (tax-responsive enhancer element B67)	Atf4	x	x	-1.26
	Activating transcription factor 5	Atf5	x	-2.03	-2.69	Activating transcription factor 6 beta	Atf6b	x	1.54	1.56
	Activating transcription factor 7	Atf7	x	x	-1.42	B-cell CLL/lymphoma 3	Bcl3	15.96	17.57	5.37
	FBJ osteosarcoma oncogene	Fos	x	3.29	x	Intercellular adhesion molecule 1	Icam1	3.47	2.57	x
	Interleukin 1 alpha	Il1a	18.14	x	x	Interleukin 1 beta	Il1b	20.88	7.06	2.45
	Interleukin 1 receptor, type I	Il1r1	3.91	7.15	x	Interleukin 6	Il6	53.62	45.97	4.85
	Interleukin 8 receptor, beta	Il8rb	x	29.01	x	Integrin alpha L	Itgal	x	79.37	x
	Integrin alpha M	Itgam	x	7.69	x	Integrin alpha X	Itgax	x	7.35	x
	Integrin beta 2	Itgb2	x	6.66	x	Jun dimerization protein 2	Jdp2	x	1.64	x
	Jun oncogene	Jun	x	-1.57	-1.74	Jun B proto-oncogene	Junb	5.98	3.93	1.96
	Myeloid differentiation primary response gene 88	Myd88	2.54	3.87	2.2	Nitric oxide synthase 2, inducible	Nos2	50.17	7.49	x
	Nuclear factor of activated T-cells, cytoplasmic, calcineurin-dependent 4	Nfatc4	x	x	1.33	Nuclear factor of kappa light polypeptide gene enhancer in B-cells 1	Nfkb1	x	2.06	x
	Nuclear factor of kappa light polypeptide gene enhancer in B-cells 2, p49/p100	Nfkb2	1.76	1.41	1.33	Nuclear factor of kappa light polypeptide gene enhancer in B-cells inhibitor, alpha	Nfkbia	x	x	-1.41
	Nuclear factor of kappa light polypeptide gene enhancer in B-cells inhibitor, epsilon	Nfkbie	x	4.8	6.25	Nuclear factor of kappa light polypeptide gene enhancer in B-cells inhibitor, zeta	Nfkbiz	25.78	6.82	2.81
	Prostaglandin E receptor 2, subtype EP2	Ptger2	x	89.6	6.38	Prostaglandin E receptor 4 (subtype EP4)	Ptger4	x	4.39	1.95
	V-rel reticuloendotheliosis viral oncogene homolog (avian)	Rel	x	2.48	x	Suppressor of cytokine signaling 1	Socs1	13.29	9.52	6.54
	Toll-like receptor 2	Tlr2	3.19	9.82	2.83	Toll-like receptor 4	Tlr4	x	3.79	x
Angiogenesis	Aryl hydrocarbon receptor nuclear translocator	Arnt	x	x	1.74	Chemokine (C-C motif) ligand 7	Ccl7	24.49	55.06	6.43
	Chemokine (C-C motif) ligand 12	Ccl12	x	26.49	7.78	Chemokine (C-C motif) ligand 20	Ccl20	85.74	3574	150.3
	Chemokine (C-C motif) receptor 2	Ccr2	x	3.43	x	Chemokine (C-C motif) receptor 6	Ccr6	x	6.84	2.45
	CCAAT/enhancer binding protein (C/EBP), alpha	Cebpa	x	2.63	x	CCAAT/enhancer binding protein (C/EBP), beta	Cebpb	1.64	1.69	-1.5
	cAMP responsive element binding protein 1	Creb1	x	1.94	1.71	Chemokine (C-X-C motif) ligand 1 (melanoma growth stimulating activity, alpha)	Cxcl1	61.94	5.7	x
	Chemokine (C-X-C motif) ligand 2	Cxcl2	66.16	16.25	x	Chemokine (C-X-C motif) ligand 6 (granulocyte chemotactic protein 2)	Cxcl6	x	37.59	8.36
	Chemokine (C-X-C motif) ligand 10	Cxcl10	11.67	7.98	9.99	Chemokine (C-X-C motif) ligand 13	Cxcl13	x	5.22	2.84
	Chemokine (C-X-C motif) receptor 3	Cxcr3	x	1.8	x	EGL nine homolog 1 (C. elegans) [Hif-prolyl hydroxylase]	Egln1	x	-2.33	-2.32
	Hypoxia-inducible factor 1, alpha subunit (basic helix-loop-helix transcription factor)	Hif1a	x	x	1.94	Interferon gamma receptor 1	Ifngr1	x	1.87	1.21
	Interferon gamma receptor 2	Ifngr2	x	1.59	x	v-Ki-ras2 Kirsten rat sarcoma viral oncogene homolog	Kras	x	x	1.48
	Nitric oxide synthase 3, endothelial cell	Nos3	1.95	2.26	1.48	Peroxisome proliferator-activated receptor gamma, coactivator 1 alpha	Ppargc1a	x	-14.41	-4.02
	Pro-platelet basic protein (chemokine (C-X-C motif) ligand 7)	Ppbp	x	-7.15	-7.91	Prostaglandin-endoperoxide synthase 2	Ptgs2/ Cox2	9.06	4.78	1.81
	Selectin, endothelial cell	Sele	6.79	3.36	2.06
Osteogenesis	Activin A receptor, type I	Acvr1	x	-1.31	x	Activin A receptor, type IIB	Acvr2b	x	-2.02	-2.29
	BMP and activin membrane-bound inhibitor, homolog (Xenopus laevis)	Bambi	x	-1.72	x	Bone morphogenetic protein 2	Bmp2	x	1.82	x
	Bone morphogenetic protein 3	Bmp3	x	-1.68	x	Bone morphogenetic protein 4	Bmp4	x	-2.31	x
	Bone morphogenetic protein 6	Bmp6	x	-3.68	-2.61	Bone morphogenetic protein 7	Bmp7	x	x	-2.64
	Cyclin D1	Ccnd1	x	1.46	1.89	Cell division cycle 2, G1 to S and G2 to M	Cdc2	x	x	4.54
	Cadherin 16	Cdh16	x	51.56	x	Cadherin 19, type 2	Cdh19	x	-1.56	x
	Cyclin-dependent kinase 4	Cdk4	x	1.9	1.83	Chordin	Chrd	x	-2.31	x
	Casein kinase I	Csnk1a1	X	1.5	x	Catenin (cadherin associated protein), beta 1	Ctnnb1	x	x	1.72
	Dickkopf homolog 1 (Xenopus laevis)	Dkk1	-5.74	-2.75	x	Dishevelled, dsh homolog 1 (Drosophila)	Dvl1	x	-1.94	x
	E2F transcription factor 1	E2f1	x	3.86	6.18	E2F transcription factor 6	E2f6	x	-2.22	-3.04
	FAT tumor suppressor homolog 3 (Drosophila)	Fat3	x	x	2.25	Follistatin	Fst	x	x	-2.18
	Frizzled homolog 1 (Drosophila)	Fzd1	x	1.71	1.61	Frizzled homolog 8 (Drosophila)	Fzd8	-1.56	-1.7	x
	Growth differentiation factor 10	Gdf10	x	-1.64	-1.54	Gremlin 1, cysteine knot superfamily, homolog (Xenopus laevis)	Grem1	x	-11.51	-8.98
	Low density lipoprotein receptor-related protein 5	Lrp5	x	-1.85	-1.41	Neuroblastoma, suppression of tumorigenicity 1	Nbl1	x	-3.62	-2.68
	Retinoblastoma 1	Rb1	x	x	-1.41	Retinoblastoma-like 2	Rbl2	x	-1.48	-1.29
	Secreted frizzled-related protein 4	Sfrp4	x	x	-1.48	SMAD family member 1	Smad1	1.32	x	x
	SMAD family member 5	Smad5	x	1.56	1.72	SMAD family member 6	Smad6	x	-1.67	x
	SMAD family member 7	Smad7	x	-1.89	-1.73	Sclerosteosis	Sost	x	-18.12	-16.24
	Transcription factor 3	Tcf3	x	-1.92	x	Transcription factor 7, T-cell specific	Tcf7	x	2.35	3.99
	Transforming growth factor, beta 1	Tgfb1	x	x	2.04	Transforming growth factor, beta	Tgfb2	x	x	-1.95
	Transforming growth factor, beta 3	Tgfb3	x	-1.72	1.46	Tumor necrosis factor receptor superfamily, member 11b	Tnfrsf 11b	x	2.54	x
Bone Remodeling	Colony stimulating factor 1 (macrophage)	Csf1	1.9	1.57	x	Cathepsin B	Ctsb	x	2.68	1.7
	Cathepsin C	Ctsc	x	2.43	1.82	Cathepsin D	Ctsd	x	2.16	x
	Cathepsin K	Ctsk	x	-1.51	x	Cathepsin L1	Ctsl1	x	1.94	x
	Cathepsin S	Ctss	x	2.98	x	Cystatin C	Cst3	x	-1.24	x
	Ets variant 4	Etv4	x	-12.75	-4.08	Matrix metalloproteinase 13	Mmp13	x	21.04	3.58
	Myelocytomatosis oncogene	Myc	4.46	2.45	1.74
Other	Nerve growth factor (beta polypeptide)	Ngf	7.58	12.19	3.77	Solute carrier family 6 (neurotransmitter transporter, serotonin), member 4	Slc6a4	-2.11	-1.77	x
	Solute carrier family 4 (anion exchanger), member 1	Scl4a1	-3.96	-4.38	x	Solute carrier family 25 (mitochondrial carrier; oxoglutarate carrier), member 11	Scl25a 11	-2.06	-2.13	x
An x indicates the fold change between loading conditions was not significant at that timepoint.
